# Supplementary material for: A nucleobase-binding pocket in a viral RNA-dependent RNA polymerase contributes to elongation complex stability
Source: Nucleic Acids Res. 2019 Dec 21;48(3):1392–405. doi: 10.1093/nar/gkz1170 (PMC7026628; doi:10.1093/nar/gkz1170)
Supplement: gkz1170_Supplemental_Files [file gkz1170_supplemental_files.zip]

Archive with 2 entries (2 files):
- Movie_S1.mpg
- supplementary_data_updated.pdf
